# Supplementary material for: A Model Based on Clusters of Similar Color and NIR to Estimate Oil Content of Single Olives
Source: Foods. 2021 Mar 13;10(3):609. doi: 10.3390/foods10030609 (PMC7999241; doi:10.3390/foods10030609)
Supplement: Supplementary file 1 [file foods-10-00609-s001.zip]

Archive with 2 entries (2 files):
- OC workheet 2017.xlsx
- OC worksheet 2016.xlsx
