# Supplementary material for: A Model Based on Clusters of Similar Color and NIR to Estimate Oil Content of Single Olives
Source: Foods. 2021 Mar 13;10(3):609. doi: 10.3390/foods10030609 (PMC7999241; doi:10.3390/foods10030609)
Supplement: Supplementary file 1 [file foods-10-00609-s001.zip › OC workheet 2017.xlsx]

## Sheet: Cluster NIR+Color
Grupos NIR + COLOR	Muestras	Peso fresco (g)	Peso seco (g)	Peso muestra soxhlet (g)	Peso vaso(g)	Peso vaso c/aceite (g)	% Aceite	Contenido de aceite (g)	% Humedad	% Aceite
1	Muestra (1)	17.06	8.66	3	89.72	91.02	43.3333	1.3	50.762	43.3333
	Contramuestra (2)	14.63	7.19	3	87.86	89	38	1.14	49.1456	38
2	Muestra (1)	14.36	7.38	3	89.38	90.61	41	1.23	51.3928	41
	Contramuestra (2)	15.58	7.93	3	86.18	87.45	42.3333	1.27	50.8986	42.3333
3	Muestra (1)	15.08	7.33	3	88.09	89.19	36.6667	1.1	48.6074	36.6667
	Contramuestra (2)	16.91	8.32	3	88.07	89.22	38.3333	1.15	49.2017	38.3333
4	Muestra (1)	16.84	8.31	3	75.86	77.16	43.3333	1.3	49.3468	43.3333
	Contramuestra (2)	14.31	6.73	3	75.48	76.74	42	1.26	47.03	42
5	Muestra (1)	14.16	6.7	3	73.09	74.39	43.3333	1.3	47.3164	43.3333
	Contramuestra (2)	14.65	6.61	3	74.67	75.74	35.6667	1.07	45.1195	35.6667
6	Muestra (1)	16.43	7.81	3	77.01	78.12	37	1.11	47.535	37
	Contramuestra (2)	19.56	9.3	3	71.82	72.86	34.6667	1.04	47.546	34.6667
7	Muestra (1)	15.88	8.21	3	89.38	90.42	34.6667	1.04	51.7003	34.6667
	Contramuestra (2)	13.51	6.78	3	86.18	87.31	37.6667	1.13	50.185	37.6667
8	Muestra (1)	14.97	7.45	3	87.86	89	38	1.14	49.7662	38
	Contramuestra (2)	13.4	6.78	3	88.07	89.18	37	1.11	50.597	37
9	Muestra (1)	16.16	7.83	3	89.72	90.89	39	1.17	48.453	39
	Contramuestra (2)	13.87	6.27	3	88.09	89.23	38	1.14	45.2055	38
10	Muestra (1)	16.05	7.63	3	75.48	76.54	35.3333	1.06	47.5389	35.3333
	Contramuestra (2)	13.9	6.63	3	71.82	72.87	35	1.05	47.6978	35
11	Muestra (1)	16.77	7.86	3	77.01	78.07	35.3333	1.06	46.8694	35.3333
	Contramuestra (2)	15.84	7.27	3	75.86	76.9	34.6667	1.04	45.8965	34.6667
12	Muestra (1)	16.53	8.14	3	74.67	75.82	38.3333	1.15	49.2438	38.3333
	Contramuestra (2)	15.91	7.56	3	73.1	74.22	37.3333	1.12	47.5173	37.3333
13	Muestra (1)	16.19	7.48	3	89.38	90.5	37.3333	1.12	46.2014	37.3333
	Contramuestra (2)	15.84	7.31	3	88.09	89.28	39.6667	1.19	46.149	39.6667
14	Muestra (1)	18.64	9.21	3	88.07	89.46	46.3333	1.39	49.4099	46.3333
	Contramuestra (2)	15.89	7.97	3	86.18	87.54	45.3333	1.36	50.1573	45.3333
15	Muestra (1)	16.39	7.92	3	87.86	89.11	41.6667	1.25	48.3221	41.6667
	Contramuestra (2)	16.24	7.98	3	89.72	91.05	44.3333	1.33	49.1379	44.3333
16	Muestra (1)	17.97	8.57	3	74.67	75.96	43	1.29	47.6906	43
	Contramuestra (2)	13.08	6.68	3	75.48	76.72	41.3333	1.24	51.0703	41.3333
17	Muestra (1)	13.38	5.87	3	77.01	78.24	41	1.23	43.8714	41
	Contramuestra (2)	14.2	6.51	3	71.82	72.78	32	0.96	45.8451	32
18	Muestra (1)	14.82	6.85	3	73.09	74.21	37.3333	1.12	46.2213	37.3333
	Contramuestra (2)	13.67	6.28	3	75.86	76.97	37	1.11	45.94	37
19	Muestra (1)	17.18	7.92	3	88.09	89.09	33.3333	1	46.1001	33.3333
	Contramuestra (2)	15.01	6.68	3	86.18	87.16	32.6667	0.98	44.5037	32.6667
20	Muestra (1)	14.7	6.99	3	89.71	90.87	38.6667	1.16	47.551	38.6667
	Contramuestra (2)	13.67	6.42	3	87.86	89.14	42.6667	1.28	46.9642	42.6667
21	Muestra (1)	16.68	8.09	3	88.07	89.35	42.6667	1.28	48.5012	42.6667
	Contramuestra (2)	15.54	7.79	3	89.37	90.64	42.3333	1.27	50.1287	42.3333
22	Muestra (1)	15.06	7.41	3	71.82	73.11	43	1.29	49.2032	43
	Contramuestra (2)	15.85	7.96	3	74.67	75.86	39.6667	1.19	50.2208	39.6667
23	Muestra (1)	14.72	7.83	3	73.1	74.44	44.6667	1.34	53.1929	44.6667
	Contramuestra (2)	15.34	7.86	3	77.01	78.44	47.6667	1.43	51.2386	47.6667
24	Muestra (1)	14.7	7.6	3	75.86	77.2	44.6667	1.34	51.7007	44.6667
	Contramuestra (2)	16.55	8.54	3	75.48	76.91	47.6667	1.43	51.6012	47.6667
25	Muestra (1)	18.53	9.5	3	88.09	89.31	40.6667	1.22	51.2682	40.6667
	Contramuestra (2)	15.47	7.78	3	89.72	90.95	41	1.23	50.2909	41
26	Muestra (1)	13.85	7.05	3	88.07	89.27	40	1.2	50.9025	40
	Contramuestra (2)	13.79	7.24	3	89.38	90.73	45	1.35	52.5018	45
27	Muestra (1)	15.76	8.11	3	86.18	87.49	43.6667	1.31	51.4594	43.6667
	Contramuestra (2)	15.53	8.24	3	87.86	89.22	45.3333	1.36	53.0586	45.3333
28	Muestra (1)	17.11	8.8	3	71.82	73.1	42.6667	1.28	51.4319	42.6667
	Contramuestra (2)	16.55	8.62	3	77.01	78.29	42.6667	1.28	52.0846	42.6667
29	Muestra (1)	16.83	7.93	3	75.48	76.63	38.3333	1.15	47.1182	38.3333
	Contramuestra (2)	15.53	7.92	3	73.1	74.24	38	1.14	50.9981	38
